# Supplementary material for: Cultivar architecture modulates spore dispersal by rain splash: A new perspective to reduce disease progression in cultivar mixtures
Source: PLoS One. 2017 Nov 15;12(11):e0187788. doi: 10.1371/journal.pone.0187788 (PMC5687742; doi:10.1371/journal.pone.0187788)
Supplement: S1 Dataset — Each worksheet corresponds to a specific Table or Figure of the paper. The correspondence is indicated by worksheet names. (ODS) [file pone.0187788.s001.ods]

## Sheet: fig3
Canopy height (cm)	Leaf rank	Maxwell	Sogood																			1000							2000									3000									4000
0-10	1	5,59E-004	0
	2	0,743027453106678	0,080110459332874
	3	1,0745988597471	1,06072573520557
	4	1,68522715561563	1,21016481659381
	5	0,077818552464236	1,7322761868771
10-20	1	0,137371004064865	0,024440698112917
	2	2,89377022397026	1,01890184614608
	3	5,41890648033116	4,88163302386527
	4	8,31637247198946	7,61575628146762
	5	0,811999282833882	0,221317449687436
20-30	1	1,34121953867693	0,608883475000701
	2	9,11070559263321	4,52731641394631
	3	11,6691884388357	12,2436528420023
	4	2,37022972093674	3,2685509084654
	5	0,249412855088603	0
30-40	1	4,61161575225631	3,16227978909931
	2	12,471359504019	13,5375660238989
	3	3,70552273121172	6,02832702109198
	4	0,332315236264947	0,163655032705869
	5	7,77E-004	0
40-50	1	13,3492916800309	7,22505939713705
	2	3,60016292349487	8,92381244353593
	3	0,079483491211391	1,29788728322751
	4	5,60E-003	0
	5	0	0
50-60	1	12,0477829306863	10,816212805537
	2	0,580687145436418	2,02236714134647
	3	0	0,010120650095414
	4	0	0
	5	0	0
60-70	1	2,98839856408105	6,6096489632012
	2	0,048589437239345	0,093811432227107
	3	0	0
	4	0	0
	5	0	0
70-80	1	0,265043376397714	1,4814551256166
	2	1,10E-004	0
	3	0	0
	4	0	0
	5	0	0
80-90	1	0,012852519407949	0,129118797178807
	2	0	0
	3	0	0
	4	0	0
	5	0	0
90-100	1	0,00E+00	4,95E-003
	2	0,00E+00	0
	3	0,00E+00	0
	4	0,00E+00	0
	5	0,00E+00	0

## Sheet: fig4
Canopy	Trap	Slide heigt (cm)	Spore density (spores/cm²)
Maxwell	1	20	2,09E+02
		30	0,00E+00
		40	0,00E+00
		50	0,00E+00
		60	0,00E+00
		70	0,00E+00
		80	0,00E+00
	2	30	3,37E+02
		40	0,00E+00
		50	0,00E+00
		60	0,00E+00
		70	0,00E+00
		80	0,00E+00
	3	20	4,46E+02
		30	1,76E+02
		40	2,01E+02
		50	0,00E+00
		60	0,00E+00
		70	0,00E+00
		80	0,00E+00
	4	20	2,13E+03
		30	2,63E+03
		40	5,28E+02
		50	0,00E+00
		60	0,00E+00
		70	0,00E+00
	5	20	2,15E+03
		30	1,35E+03
		40	1,03E+02
		50	0,00E+00
		60	0,00E+00
		70	1,39E+01
		80	0,00E+00
	6	20	1,24E+02
		30	1,91E+02
		40	0,00E+00
		50	0,00E+00
		60	1,55E+01
		70	0,00E+00
		80	0,00E+00
	7	20	2,37E+03
		30	1,39E+03
		40	4,80E+02
		50	1,47E+01
		60	1,39E+01
		70	0,00E+00
		80	0,00E+00
	8	20	1,92E+03
		30	6,54E+02
		40	5,86E+01
		50	0,00E+00
		60	0,00E+00
		70	0,00E+00
		80	0,00E+00
Sogood	1	20	1,11E+03
		30	2,13E+02
		40	6,19E+01
		50	0,00E+00
		60	6,19E+01
		70	0,00E+00
		80	0,00E+00
	2	20	4,52E+03
		30	2,55E+03
		40	1,11E+03
		50	5,57E+01
		60	0,00E+00
		70	1,55E+01
		80	0,00E+00
	3	20	8,79E+01
		30	4,64E+01
		40	0,00E+00
		50	0,00E+00
		60	1,47E+01
		70	1,55E+01
		80	0,00E+00
	4	20	1,33E+04
		30	7,93E+03
		40	1,55E+01
		50	0,00E+00
		60	1,39E+01
		70	0,00E+00
		80	0,00E+00
	5	30	7,80E+02
		40	0,00E+00
		50	0,00E+00
		60	0,00E+00
		70	0,00E+00
		80	0,00E+00
	6	20	1,79E+03
		30	1,55E+02
		40	1,39E+01
		50	0,00E+00
		60	0,00E+00
		70	0,00E+00
	7	20	2,84E+03
		30	1,24E+03
		40	1,08E+02
		50	1,39E+01
		60	0,00E+00														dSpr
		70	0,00E+00
		80	0,00E+00
	8	20	2,67E+03
		30	1,23E+03
		40	4,80E+02
		50	1,47E+01
		60	0,00E+00
		70	0,00E+00
Unobstructed	1	20	2,59E+04
		30	1,19E+04
		40	7,73E+01
		50	0,00E+00
		60	0,00E+00
		70	1,64E+01
		80	0,00E+00
	2	20	2,98E+04
		30	7,72E+03
		40	9,83E+01
		50	2,01E+02
		60	0,00E+00
		70	0,00E+00
	3	20	1,26E+04
		30	3,48E+03
		40	0,00E+00
		50	2,32E+02
		60	6,19E+01
		70	1,39E+01
		80	4,40E+01
	4	20	1,54E+04
		30	8,18E+03
		40	3,76E+02
		50	1,47E+01
		60	1,55E+01
		70	1,55E+01
		80	0,00E+00
	5	20	4,27E+04
		30	2,23E+04
		40	3,65E+03
		50	4,33E+02
		60	6,19E+01
		70	1,39E+01
		80	1,47E+01
	6	20	5,14E+04
		30	2,19E+04
		40	7,88E+03
		50	7,80E+03
		60	0,00E+00
		70	0,00E+00
		80	0,00E+00
	7	20	1,79E+03
		30	1,70E+02
		40	1,23E+04
		50	3,32E+04
		60	2,93E+01
		70	0,00E+00
		80	0,00E+00
	8	20	4,14E+04
		30	2,56E+04
		40	5,54E+03
		50	1,02E+03
		60	3,06E+02
		70	0,00E+00
		80	0,00E+00

## Sheet: tab2.lesions
Canopy	Cultivar	Distance to the inoculum source (cm)	Number of lesions per plant	Mean lesion size (cm²)
mixture	Maxwell	17	4.00000000	0.19276667
resistant pure stand	Maxwell	17	1.97500000	0.13664557
mixture	Sogood	17	2.06250000	0.08175000
susceptible pure stand	Sogood	17	3.75000000	0.19764000
mixture	Maxwell	34	0.02777778	0.14000000
resistant pure stand	Maxwell	34	0.15000000	0.11333333
mixture	Sogood	34	0.00000000	0.00000000
susceptible pure stand	Sogood	34	0.87500000	0.06357143
mixture	Maxwell	51	0.08333333	0.30433333
resistant pure stand	Maxwell	51	0.02500000	0.07300000
mixture	Sogood	51	0.00000000	0.00000000
susceptible pure stand	Sogood	51	0.20000000	0.07025000
																	x
